# Supplementary material for: Are Cell Junctions Implicated in the Regulation of Vitellogenin Uptake? Insights from an RNAseq-Based Study in Eel, Anguilla australis
Source: Cells. 2022 Feb 4;11(3):550. doi: 10.3390/cells11030550 (PMC8834532; doi:10.3390/cells11030550)
Supplement: Supplementary file 1 [file cells-11-00550-s001.zip]

Archive with 3 entries (2 files):
- Supplementary Materials - Babio et al., 2022/
- Supplementary Materials - Babio et al., 2022/Suppl Figs - Babio et al. 2022.pdf
- Supplementary Materials - Babio et al., 2022/Suppl Tables - Babio et al. 2022.pdf
